# Supplementary material for: The Effect of Conflicting Pressures on the Evolution of Division of Labor
Source: PLoS One. 2014 Aug 5;9(8):e102713. doi: 10.1371/journal.pone.0102713 (PMC4122366; doi:10.1371/journal.pone.0102713)
Supplement: Table S1 — The performance of groups of organisms when competed under inter-tournament competition periods different than the one in which they evolved. In general, the number of unique tasks performed by group of organisms decreased. (TEX) [file pone.0102713.s006.tex]

 \begin{table}[ht]
\centering
\caption{Tournament period changes.}
\label{t:tperiod}
\begin{tabular}{|c|c|c|}
\hline
Original Period (in updates) & New Period (in updates)  & Performance (mean $\pm$ standard error)\\\hline
50 & 50 &  4.767 $\pm$ 0.092\\
\hline 
50 & 250 & 4.107 $\pm$ 0.168 \\
\hline 
250 & 250 & 4.300 $\pm$ 0.128 \\
\hline 
250 & 50 & 4.000 $\pm$ 0.159 \\
\hline
\end{tabular}
\end{table}
